# Supplementary material for: Exudative Age-Related Macular Degeneration: Association between Treatment Efficacy and Single-Nucleotide Variants in RAD51B, TRIB1, COL8A1, COL10A1, IL-9, IL-10, and VEGFA Genes
Source: Int J Mol Sci. 2024 Jun 22;25(13):6859. doi: 10.3390/ijms25136859 (PMC11241034; doi:10.3390/ijms25136859)
Supplement: Supplementary file 1 [file ijms-25-06859-s001.zip]

Archive with 1 entries (1 files):
- ijms-3043219-supplementary.pdf
